# Supplementary material for: Persistence of Body Composition Changes Observed During the Winter Holiday Period: A Three-Time-Point, One-Year Longitudinal Study
Source: Medicina (Kaunas). 2026 Mar 10;62(3):511. doi: 10.3390/medicina62030511 (PMC13028301; doi:10.3390/medicina62030511)
Supplement: Supplementary file 1 [file medicina-62-00511-s001.zip]

Archive with 1 entries (1 files):
- medicina-4165112-supplementary.pdf
